# Supplementary material for: Identifying critical drivers of innovation in pharmaceutical industry using TOPSIS method
Source: MethodsX. 2022 Apr 4;9:101677. doi: 10.1016/j.mex.2022.101677 (PMC9048070; doi:10.1016/j.mex.2022.101677)
Supplement: Supplementary file 1 [file mmc1.xlsx]

## Sheet: Expert review - All experts (3)
	Pharma Industry Workers		1						2						3						4							5						6						7						8
No#	Score%	Indicators as Issues	Local and International Regulatory Role and Legal Risk	Operational Complexity and Susceptibility	Talent and Skills	Business Model and Adaptability	Digital Vulnerability and Rapid Technology Advancement		Local and International Regulatory Role and Legal Risk	Operational Complexity and Susceptibility	Talent and Skills	Business Model and Adaptability	Digital Vulnerability and Rapid Technology Advancement		Local and International Regulatory Role and Legal Risk	Operational Complexity and Susceptibility	Talent and Skills	Business Model and Adaptability	Digital Vulnerability and Rapid Technology Advancement		Local and International Regulatory Role and Legal Risk	Operational Complexity and Susceptibility	Talent and Skills	Business Model and Adaptability	Digital Vulnerability and Rapid Technology Advancement			Local and International Regulatory Role and Legal Risk	Operational Complexity and Susceptibility	Talent and Skills	Business Model and Adaptability	Digital Vulnerability and Rapid Technology Advancement		Local and International Regulatory Role and Legal Risk	Operational Complexity and Susceptibility	Talent and Skills	Business Model and Adaptability	Digital Vulnerability and Rapid Technology Advancement		Local and International Regulatory Role and Legal Risk	Operational Complexity and Susceptibility	Talent and Skills	Business Model and Adaptability	Digital Vulnerability and Rapid Technology Advancement		Local and International Regulatory Role and Legal Risk	Operational Complexity and Susceptibility	Talent and Skills	Business Model and Adaptability
	Column1	Column2	Column3	Column4	Column5	Column6	Column7
1	0.4375	Education Level of Population	1	1	1	2	1		1	1	1	2	1		1	1	1	2	2		1	2	3	3	3			1	3	1	2	2		1	1	1	2	2		1	1	3	2	2		1	1	3	2
2	0.375	R&D Expenditures	2	1	2	3	3		2	1	2	3	3		3	2	3	3	3		2	1	3	3	3			3	2	3	3	3		3	2	3	3	3		3	2	3	3	3		3	2	3	3
3	0.375	Patent Activity	3	1	1	1	3		3	1	1	1	3		3	2	2	3	3		3	1	1	1	3			3	2	2	3	3		3	2	2	3	3		3	2	2	3	3		3	2	2	3
4	0.25	New Products and Services Introduced	3	3	2	2	3		3	3	2	2	3		3	3	2	2	3		2	1	2	2	3			3	3	2	2	3		3	3	2	2	3		3	3	2	2	3		3	3	2	2
5	0.25	Venture Capital	3	3	3	2	1		3	3	3	2	1		1	1	2	1	1		1	1	3	2	1			1	1	2	1	1		1	1	2	1	1		1	1	2	1	1		1	1	2	1
6	0.21875	Exports of Knowledge-Intensive Products and Services	1	3	1	2	1		1	3	1	2	1		2	3	3	2	1		1	2	1	2	1			2	3	3	2	1		2	3	3	2	1		2	3	3	2	1		2	3	3	2
7	0.21875	Foreign Direct Investment (FDI) Inf1s	3	3	2	3	2		3	3	2	3	2		2	1	1	3	2		2	3	2	3	2			2	1	1	3	2		2	1	1	3	2		2	1	1	3	2		2	1	1	3
8	0.1875	Small and 2-Sized Enterprises Collaboration	3	2	1	1	2		3	2	1	1	2		3	2	1	1	1		3	2	1	1	2			3	2	1	1	1		3	2	1	1	1		3	2	2	1	1		3	2	2	1
9	0.1875	Public Policies	3	3	2	1	1		3	3	2	1	1		3	2	1	1	2		3	3	1	3	3			3	2	1	1	2		3	2	1	1	2		3	2	1	1	2		3	2	1	1
10	0.15625	Scientific Publications	1	1	1	1	1		1	1	1	1	1		1	1	3	2	2		2	1	2	2	2			1	1	3	2	2		1	1	3	2	2		1	1	3	2	2		1	1	3	2
11	0.15625	Labour or Workforce Productivity	1	3	3	1	2		1	2	3	2	2		2	3	2	2	3		1	2	3	3	2			2	3	2	2	3		2	3	2	2	3		2	3	2	1	3		2	3	2	2
12	0.15625	Organizational and/or Marketing Improvement	1	2	3	2	1		2	2	3	2	1		1	2	3	2	1		1	2	3	2	1			1	2	3	2	1		1	2	3	2	1		1	2	3	2	1		1	2	3	2
13	0.15625	R&D Personnel (Human Resources)	1	3	3	2	2		1	3	3	2	2		1	3	3	2	2		1	3	3	2	2			1	3	3	2	2		1	3	3	2	2		1	3	3	2	2		1	3	2	2
14	0.125	Employment in Knowledge-Intensive Activities (“Mfg & Ser")	3	3	3	2	2		3	3	3	2	1		3	3	3	2	2		1	3	3	2	2			3	3	3	2	2		3	3	3	2	2		3	3	1	1	2		3	3	3	2
15	0.125	Small Business Innovation Research	2	2	3	2	1		2	2	3	3	1		2	2	3	2	1		1	1	1	1	1			2	2	3	2	1		2	2	3	2	1		2	2	3	2	1		2	2	3	2
16	0.125	Technology Transfer	3	3	3	2	2		3	3	3	2	2		3	3	3	2	2		3	3	3	2	2			3	3	3	2	2		3	3	3	2	2		3	3	3	2	2		2	3	3	2
17	0.125	International Cooperation in Patents	1	1	1	1	1		2	1	1	1	1		1	1	1	1	1		3	1	1	1	3			1	1	1	1	1		1	1	1	1	1		1	1	1	1	1		1	1	1	1
18	0.09375	Sales of New-to-Market and New-to-Firm Innovations	3	3	3	3	2		3	1	2	3	2		3	3	3	3	2		1	3	3	3	3			3	3	3	3	2		3	3	3	3	2		3	2	3	3	2		3	3	3	3
19	0.09375	Public Attitudes and Sources of Information	1	1	1	3	1		1	1	1	3	1		1	1	1	3	1		1	1	1	3	1			1	1	1	3	1		1	1	1	3	1		1	1	1	3	1		1	1	1	3
20	0.09375	Intellectual Property (IP) Protection	3	3	3	1	1		3	3	3	1	1		3	3	3	1	1		2	3	3	1	3			3	3	3	1	1		3	3	3	1	1		1	3	3	1	1		3	3	2	1
21	0.09375	Royalty and License Fees Payments and Receipts	2	3	1	1	1		2	3	1	1	1		3	3	1	1	1		3	3	1	2	3			3	3	1	1	1		3	3	1	1	1		3	3	1	1	1		3	3	1	1
22	0.09375	Core Characteristics of Entrepreneurial People	1	2	1	3	3		1	2	2	3	2		1	2	1	3	3		1	2	3	3	2			1	2	1	3	3		1	2	1	3	3		1	2	1	3	3		1	2	1	3
23	0.0625	3-Tech Density	3	2	1	3	3		3	1	1	2	3		3	2	1	3	3		1	2	3	3	3			3	2	1	3	3		3	2	1	3	3		3	2	2	3	3		2	2	1	3
24	0.0625	Education Policy	1	1	1	1	1		1	1	1	1	1		1	1	1	1	1		1	2	3	2	2			1	1	1	1	1		1	1	1	1	1		1	1	1	1	1		1	1	2	2
25	0.0625	Number of Patents in Force	2	1	1	1	2		2	2	1	1	2		2	1	1	1	2		2	1	1	2	2			2	1	1	1	2		2	1	1	1	2		2	1	1	1	2		2	1	1	1
26	0.0625	Entrepreneurial Culture/Societal Attitudes	1	1	1	1	1		1	1	3	1	1		1	1	1	1	1		1	1	1	1	1			1	1	1	1	1		1	1	1	1	1		1	1	1	1	1		1	1	1	1
27	0.0625	Infrastructure	3	3	2	1	3		2	2	1	1	2		3	3	2	1	3		1	3	2	2	3			3	3	2	1	3		3	3	2	1	3		3	3	2	1	3		3	3	2	1
					FOR		3
					DROPDOWN		2
							1
[truncated: 52 more columns]
